# Supplementary material for: Synthesis of Lanthanum-Modified Natural Magnetite: Characterization and Valorization for Phosphorus Recovery from Aqueous Solutions
Source: Materials (Basel). 2025 May 14;18(10):2283. doi: 10.3390/ma18102283 (PMC12113161; doi:10.3390/ma18102283)
Supplement: Supplementary file 1 [file materials-18-02283-s001.zip]

Archive with 1 entries (1 files):
- materials-3616251-supplementary.pdf
